# Supplementary material for: Life Cycle Greenhouse Gas Emissions of Brazilian Sugar Cane Ethanol Evaluated with the GREET Model Using Data Submitted to RenovaBio
Source: Environ Sci Technol. 2023 Aug 1;57(32):11814–22. doi: 10.1021/acs.est.2c08488 (PMC10433513; doi:10.1021/acs.est.2c08488)
Supplement: Supplementary file 2 — es2c08488_si_002.xlsx [file es2c08488_si_002.xlsx]

## Sheet: Sheet1
	Default Values	1	2	3	4	5	6	7	8	9	10	11	12	13	14	15	16	17	18	19	20	21	22	23	24	25	26	27	28	29	30	31	32	33	34	35	36	37	38	aracai	40	41	42	43	44	45	46	47	48
Planting system
Total Area, ha		40542.7	21392.9	40204.7	46468.5	55160.3	30991	7013.47	14199.1	24946.8	21010.1	38751	48449.1	48990	19179.8	41000.3	68109.2	27450	21153	16968	9243.6	4127.67	24417.2	25023.9	46262	31146.8	16849.6	18079	15531.4	51770.5	54916.4	57197.6	40237.1	56152.4	12148.8	129213	62112	127606	39376.9	67334.1	99186.8	34367.2	56913.3	62111.9	41453.6	51980.1	44904.2	20167.8	45084.3
Total production harvested for grind, t cane		2.27029e+06	605040	3150337	2860002	3254370	1954093	477459	709267	736675	1.14452e+06	2.31425e+06	3412040	3515080	1389271	2565472	4.32691e+06	1726556	1116110	1131527	401810	196534	1438287	1395858	2397891	2092915	596104	773842	1044078	3.60396e+06	3201879	2824671	3.03195e+06	4.00114e+06	886781	7582499	4004599	7531494	2296179	5.04294e+06	5.53728e+06	2286808	3608384	4.0046e+06	2.29162e+06	3.86246e+06	2.62643e+06	1353371	2158216
Quantity purchased by the biofuel producing unit, t cane		2.27029e+06	605040	3028737	2860002	2128028	1871649	477459	709267	736675	1.14452e+06	1217018	3412040	3515080	1389271	2506749	1820163	1725556	1116110	1131527	401810	196534	1438287	1395858	1329249	2092915	347732	773842	1044078	3.60396e+06	3201879	2824671	2110558	2.17998e+06	886781	2462131	3976066	5887311	669282	4.8513e+06	3.72283e+06	1475201	1731866	3.97607e+06	2.29162e+06	3.86246e+06	2.62643e+06	1275237	1.42347e+06
Vegetable impurities content, kg/t cane (wet Basis)		92.5	128.64	44.85	65.72	37.68	82.73	2.79	85.48	91.89	39.77	96.79	116.68	93.14	49.18	56.8	71.13	44.35	103.99	110.8	88.31	66.72	37.31	65.33	90	89.7	42.27	98.62	100.37	191.14	95.48	75.1	148.4	156.54	103.41	94.7	87.53	119.27	122.15	86.37	105.16	72.09	78.5	87.53	52.9	50.79	45.92	103.21	122.07
Moisture Content, %		50	50	69	69	67	68	8	50	50	50	60	50	50	50	50	50	50	50	50	50	50	39	50	50	50	50	50	50	50	50	50	50	50	50	50	56	53	50	59	55	57	62	56	57	59	59	55	57
Mineral Impurities, kg/t cane		8.7	10.46	9.35	10.86	8.26	8.13	0.44	13.81	71.84	12.02	15.79	1.93	1.72	7.1	8	8.4	14.79	4.13	8.3	11.35	3.3	15.51	9.32	10.4	11.53	14.82	16.25	11.99	14.65	11.65	4.6	15.04	16.34	9.58	8	9.76	12.08	14.33	7.78	15.34	7	53.8	9.76	8.86	6.02	5.79	9.11	8.67
Straw Collected (dry basis), t/ha										8052.8						9924.92	47671											1.78					17520.6	17159							40092.1				39787.7
Calc yield t.ha		55.9974	28.2823	78.3575	61.5472	58.9984	63.0535	68.0774	49.9515	29.5298	54.4747	59.721	70.4253	71.751	72.4343	62.572	63.529	62.8982	52.7637	66.6859	43.469	47.6138	58.9047	55.7811	51.8328	67.1952	35.378	42.8034	67.2239	69.6142	58.3046	49.3845	75.3522	71.2549	72.9936	58.6822	64.4738	59.0215	58.3128	74.8943	55.8268	66.5405	63.4015	64.474	55.2816	74.3066	58.4895	67.1057	47.8707
Burnt Area, ha		40542.7	21392.9	40204.7	46468.5	55160.3	30991	7013.47	14199.1	15065.8	3952.5	16500	4606.89	4964.98	26.23	0	1697.66	8947.12	1792.74	5366	2208.59	433.13	21437.4	6310.59	12305.8	6098.48	11553.4	14583.6	3.35	2292.08	24030.5	15815.9	15179.3	18286.5	323.56	17595.7	22061.7	32810	2256.63	33482.2	23762	16361.6	26362.3	22061.7	16803.1	23485.2	22358.5	5932.41	10958.3
Percent burned		1	1	1	1	1	1	1	1	0.603916	0.188124	0.425795	0.0950872	0.101347	0.00136759	0	0.0249256	0.325942	0.0847511	0.316242	0.238932	0.104933	0.877963	0.252183	0.266003	0.195798	0.685677	0.806658	0.000215693	0.0442739	0.437583	0.276514	0.377246	0.325658	0.0266332	0.136176	0.355193	0.25712	0.0573084	0.497255	0.239568	0.476083	0.463202	0.355194	0.405348	0.451811	0.497916	0.294153	0.243063
Limestone, kg/tonne cane																				0.3	1.85	6.57
Dolomite Limestone, kg/tonne cane	12	12	12	12	12	12	12	12	12	10.76	6.34	12.42	5.66	6.63	10.17	10.21	13.34	7.95	7.42	15.26	11.58	9.37	6.75	19.63	12.39	8.92	5.4	5.34	9.48	14.96	10.81	17.6	6.35	8.69	9.5	7.65	9.13	10.66	9.96	10.32	11.83	9.06	11.51	9.13	11.87	12.96	11.66	9.29	16.86
Gypsum, kg/tonne cane	5	5	5	5	5	5	5	5	5	0.53	2.2	5.3	1.21	0.47		5.81	7.72	2.86	4.38	8.83	1.42	1.84	1.94	14.56	5.45	12.54	1.95		3.09	8.74	1.02	3.27	2.48	3.16	4.32	2.41	4.21	3.96	5.34	4.42	5.39	3.78	4.69	4.21	5.77	4.97	4.5	4.26	6.07
Total		17	17	17	17	17	17	17	17	11.29	8.54	17.72	6.87	7.1	10.17	16.02	21.06	10.81	11.8	24.39	14.85	17.78	8.69	34.19	17.84	21.46	7.35	5.34	12.57	23.7	11.83	20.87	8.83	11.85	13.82	10.06	13.34	14.62	15.3	14.74	17.22	12.84	16.2	13.34	17.64	17.93	16.16	13.55	22.93
Synthetic Fertilizers
Urea, kg N/tonne	2	2	2	2	2	2	2	2	2	0.21	0.52	1.43	0.16	0.11	0.01		0.27	0.75	1.14	0.85	0.47	0.5		0.51	0.86	0.65	0.76	0.09	0.58	0.45	0.46	0.48	0.64	0.65	0.95	0.36	1.03	0.82	0.4	1.39	0.92	1.2	1.61	1.03	1.46	1.16	1.07	0.98	1.32
Monamonium Phosphate (MAP), kg N/t cane												0.02				0.06	0.09	0.01	0.1	0.07	0.02	0.22		0.25		0.04	0.05	0.09	0.07	0.1	0.09	0.12				0.09	0.03	0.05	0.06	0.03	0.05	0.03	0.02	0.03	0.05	0.02	0.01	0.04	0.08
Monamonium Phosphate (MAP), kg P2O5/tonne												0.12				0.28	0.47	0.03	0.48	0.35	0.9	1.12		1.02	0.01	0.16	0.21	0.44	0.34	0.49	0.44	0.62		0.01		0.61	0.14	0.26	0.3	0.15	0.22	0.15	0.09	0.14	0.24	0.11	0.08	0.2	0.39
Diamonium Phosphate (MAP), kg N/t cane																																0.0019341
Diamonium Phosphate (MAP), kg P2O5/tonne																																0.01
Ammonium Nitrate, kg N/tonne												0.25				0.03	0.17	0.31		0.23	0.45	0.04		0.69		0.09		0.01		0.82	0.32	0.37			0.26	0.77	0.33	0.53	0.66	0.03	0.45	0.28	0.18	0.33	0.06	0.3	0.39	0.52	0.2
UAN, kg N/tonne																			0.01	0.22					0.01					0.01
Anhydrous ammonia, kg N/tonne
Ammonia Sulphate, kg N/tonne															0.06							0.12	0.08				0.15	0.88	0.03	0.04		0.14				0.15
Calcium Amonnia Nitretae, kg N/t																				0.04																	0.35
Simple superphosphate (SSP), kg P2O5/tonne	1	1	1	1	1	1	1	1	1	0.11	0.24	0.65	0.08	0.06			0.05	0.34	0.07	0.37		0.07	0.22	0.25	0.42	0.22	0.37			0.03	0.2	0.09	0.32	0.33	0.02	0.19		0.23	0.06	0.53	0.34	0.46	0.77	0.35	0.41	0.49	0.5	0.31	0.38
Triple superphosphate (TSP), kg P2O5/tonne																																				0.01
Potash, kg K2O/tonne	2	2	2	2	2	2	2	2	2	0.21	0.32	1.57	0.18	0.11		0.02	0.18	0.68	1.28		0.2	1.69		1.35	0.87	0.43	0.97	1.3	0.92	1.47	0.7	1.34	0.65	0.66	0.14	1.67	1.05	1.02	0.88	1.27	1.18	1.31	1.7	1.05	1.33	1.08	1.26	1.32	1.35
Other N, kg N/tonne										0.93	0.98		1.01	0.98	0.8	0.62	0.67	0.08			0.89	0.2	1.14		0.43	0.35						0	0.4	0.5
Other P2O5, kg P2O5/tonne										0.36	0.39	0.02	0.18	0.19	0.31	0.19	0.19	0.26	0.07		0.93	0.8			0.33	0.2				0.28		0.33	0.09	0.12	0.8		0.07	0.07	0.06	0.03	0.06	0.04	0.02		0.09	0.12	0.01	0.07	0.2
Other K2O, kg K2O/tonne										1.15	1.09		1.04	0.99	0.97	0.97	1.15	0.51		1.39	1.03	0.24	1.5		0.44	0.51						0	0.19	0.39	0.92
Total N		2	2	2	2	2	2	2	2	1.14	1.5	1.7	1.17	1.09	0.87	0.71	1.2	1.15	1.25	1.41	1.83	1.08	1.22	1.45	1.3	1.13	0.96	1.07	0.68	1.42	0.87	1.11193	1.04	1.15	1.21	1.37	1.74	1.4	1.12	1.45	1.42	1.51	1.81	1.39	1.57	1.48	1.47	1.54	1.6
Total P		1	1	1	1	1	1	1	1	0.47	0.63	0.79	0.26	0.25	0.31	0.47	0.71	0.63	0.62	0.72	1.83	1.99	0.22	1.27	0.76	0.58	0.58	0.44	0.34	0.8	0.64	1.05	0.41	0.46	0.82	0.81	0.21	0.56	0.42	0.71	0.62	0.65	0.88	0.49	0.74	0.72	0.59	0.58	0.97
Total K		2	2	2	2	2	2	2	2	1.36	1.41	1.57	1.22	1.1	0.97	0.99	1.33	1.19	1.28	1.39	1.23	1.93	1.5	1.35	1.31	0.94	0.97	1.3	0.92	1.47	0.7	1.34	0.84	1.05	1.06	1.67	1.05	1.02	0.88	1.27	1.18	1.31	1.7	1.05	1.33	1.08	1.26	1.32	1.35
Vinasse, litres/tonne	1000	1000	1000	1000	1000	1000	1000	1000	1000	1183.42	785.41	965.65	681.83	762.7	845.01	433.62	939.45	1069.11	842.07	1287.48	1071.9	1235.61	269.36	914.48	1279.97	739.5	329.4	1519.99	870.75	827.89	1160.34	264.02	881.72	1074.31	1069.98	837.38	1222.3	707.91	849.25	929.9	918.15	920.4	865.38	1122.29	819.51	1177.52	1014.27	546.6	772
Concentration, g n/litre	0.38	0.38	0.38	0.38	0.38	0.38	0.38	0.38	0.38	0.32	0.38	0.38	0.38	0.38	0.38	0.38	0.38	0.38	0.38	0.12	0.38	0.02	0.86	0.53	0.43	0.38	0.38	0.38	0.38	0.38	0.38	0.38	0.27	0.29	0.38	0.3	0.38	0.38	0.38	0.38	0.38	0.38	0.38	0.38	0.38	0.38	0.38	0.38	0.38
kg n/tonne	0.38	0.38	0.38	0.38	0.38	0.38	0.38	0.38	0.38	0.378694	0.298456	0.366947	0.259095	0.289826	0.321104	0.164776	0.356991	0.406262	0.319987	0.154498	0.407322	0.0247122	0.23165	0.484674	0.550387	0.28101	0.125172	0.577596	0.330885	0.314598	0.440929	0.100328	0.238064	0.31155	0.406592	0.251214	0.464474	0.269006	0.322715	0.353362	0.348897	0.349752	0.328844	0.42647	0.311414	0.447458	0.385423	0.207708	0.29336
Filter cake Wet basis	42.8	42.8	42.8	42.8	42.8	42.8	42.8	42.8	42.8	29.02	36.1	30.43	20.53	26.31	28.65	39.71	30.52	14.5	26.89	30.19	7.2	3.06	4.65	45.86	43.44	39.94	15.38	10.88	35.09	3.88	33.26	25.1	28.74	21.82	23.97	25.35	20.67	27.58	6.94	60.2	21.79	31.68	38.74	20.67	42.91	34.71	49.42	28.48	22.46
Concentration, g n/kg	2.8	2.8	2.8	2.8	2.8	2.8	2.8	2.8	2.8	2.8	2.8	2.8	2.8	2.8	2.8	2.8	2.8	2.8	2.8	2.8	2.8	2.8	16.47	2.8	2.8	2.8	2.8	2.8	2.8	2.8	2.8	2.8	2.8	2.8	2.8	2.8	2.8	2.8	2.8	2.8	2.8	2.8	2.8	2.8	2.8	2.8	2.8	2.8	2.8
kg n/tonne	0.11984	0.11984	0.11984	0.11984	0.11984	0.11984	0.11984	0.11984	0.11984	0.081256	0.10108	0.085204	0.057484	0.073668	0.08022	0.111188	0.085456	0.0406	0.075292	0.084532	0.02016	0.008568	0.0765855	0.128408	0.121632	0.111832	0.043064	0.030464	0.098252	0.010864	0.093128	0.07028	0.080472	0.061096	0.067116	0.07098	0.057876	0.077224	0.019432	0.16856	0.061012	0.088704	0.108472	0.057876	0.120148	0.097188	0.138376	0.079744	0.062888
Ash and soot (wet basis)	10.1	10.08	10.08	10.08	10.08	10.08	10.08	10.08	10.08	1.06	16.23	6.55	0.8	0.56	9.12	12.75	21.7	3.4	11.87	3.71		0.72			4.26	16.22	3.62	39.93	0.31	12.24	6.85	8.7	17.52	38.06	5.3	8.57	25.09	2.37	0.37	5.32	3.38	6.23	7.76	25.09	4.18	4.89	5.06	3.14	3.87
Concentration, g n/kg										16	16	16	0	0	16	0	0	0	0	0
kg n/tonne										0.01696	0.25968	0.1048	0	0	0.14592	0	0	0	0	0
Other, kg/tonne cane	0											3.54						13.26												11.7		12.3							11.42		4.15
Concentration, g n/kg												4.2						2.8												2.8		22.16							2.13		4.26
kg n/tonne												0.014868						0.037128														0.272568									0.017679
Other, kg/tonne cane	0																	0.08
Concentration, g n/kg																		0.06
kg n/tonne																		4.8e-06
Total organic N	0.49984	0.49984	0.49984	0.49984	0.49984	0.49984	0.49984	0.49984	0.49984	0.47691	0.659216	0.571819	0.316579	0.363494	0.547244	0.275964	0.442447	0.483995	0.395279	0.23903	0.427482	0.0332802	0.308235	0.613082	0.672019	0.392842	0.168236	0.60806	0.429137	0.325462	0.534057	0.443176	0.318536	0.372646	0.473708	0.322194	0.52235	0.34623	0.342147	0.521922	0.427588	0.438456	0.437316	0.484346	0.431562	0.544646	0.523799	0.287452	0.356248
		2.49984	2.49984	2.49984	2.49984	2.49984	2.49984	2.49984	2.49984	1.61691	2.15922	2.27182	1.48658	1.45349	1.41724	0.985964	1.64245	1.63399	1.64528	1.64903	2.25748	1.11328	1.52824	2.06308	1.97202	1.52284	1.12824	1.67806	1.10914	1.74546	1.40406	1.55511	1.35854	1.52265	1.68371	1.69219	2.26235	1.74623	1.46215	1.97192	1.84759	1.94846	2.24732	1.87435	2.00156	2.02465	1.9938	1.82745	1.95625
Diesel - B8, L/t cana										1.72	2.76	0.08						0.07	0.22	0.01	0.44	0.33	0.83	0.12	0.09		0.23	0.83	0.55	0.7		0.03			0.1	0.16	0.11	0.21	0.23	0.09	0.16	0.09	0.06	0.11	0.11	0.08	0.11	0.12
Diesel - B10, L/t cana	6	6	6	6	6	6	6	6	6	4.35	0.96	5.87	5.2	4.01	4.28	2.87	3.36	4.1	3.63	2.77	4.06	4.11	3.16	4.83	8.57	4.58	3.82	2.85	4.32	3.5	8.2	0.43	4.44	5.12	3.73	4.03	4.76	5.59	5.64	5.24	5.69	5.92	5.88	4.76	5.27	5.56	5.93	4.69	5.67
Diesel - BX, L/t cana									0									0
Biodiesel content in blend	0.11
Diesel - B20, L/t cana
Diesel - B30, L/t cana
Biodiesel - B100, L/t cana
Total Diesel		5.4	5.4	5.4	5.4	5.4	5.4	5.4	5.4	5.4974	3.4032	5.3566	4.68	3.609	3.852	2.583	3.024	3.7544	3.4694	2.5022	4.0588	4.0026	3.6076	4.4574	7.7958	4.122	3.6496	3.3286	4.394	3.794	7.38	0.4146	3.996	4.608	3.449	3.7742	4.3852	5.2242	5.2876	4.7988	5.2682	5.4108	5.3472	4.3852	4.8442	5.0776	5.4382	4.3314	5.103
Total Biodiesel		0.6	0.6	0.6	0.6	0.6	0.6	0.6	0.6	0.5726	0.3168	0.5934	0.52	0.401	0.428	0.287	0.336	0.4156	0.3806	0.2778	0.4412	0.4374	0.3824	0.4926	0.8642	0.458	0.4004	0.3514	0.476	0.406	0.82	0.0454	0.444	0.512	0.381	0.4158	0.4848	0.5758	0.5824	0.5312	0.5818	0.5992	0.5928	0.4848	0.5358	0.5624	0.6018	0.4786	0.567
Gasoline, L/t cana													0.01							0.01		0.04	0.01				0.04								0.05	0.01
Hydrous ethanol, L/t cana										0.33	0.08	0.15	0.14	0.19	0.16	0.3	0.29	0.1	0.05	0.1	0.19	0.07	0.19	0.12	0.24	0.16	0.02	0.1	0.16	0.01		0.18	0.11	0.11	0.05	0.17	0.16	0.2	0.4	0.12	0.28	0.19	0.06	0.16	0.18	0.16	0.15	0.17	0.16
Third Party biomethane, Nm³/t cane
Own biomethane, Nm³/t cane
Grid power, kWh/t cane										5.47	0.11					0.84	4.13						0.33				1.93		0.4		0.02					0.38	0.16
Electricity - PCH, kWh/t cane
Electricity - biomass, kWh/t cane
Electricity - wind, kWh/t cane
Electricity - solar, kWh/t cane
Quantity of Cane processed, t cane		2270286	730132	3553348	3.34443e+06	2.69905e+06	1871649	1213913	922827	1.13322e+06	1.191e+06	1218953	3477832	3573619	1486090	2.50675e+06	1.82016e+06	1761270	1116219	1131527	401810	196534	2042308	1395858	1386783	2161428	603201	1229664	1.04408e+06	3987464	4.95603e+06	2824671	2.11056e+06	2.17998e+06	886781	2.46213e+06	3976052	5.89145e+06	669282	4.8513e+06	3724153	1475201	1.73213e+06	3.97605e+06	2.3e+06	3.86015e+06	2.62643e+06	1275237	1424343
Quantity of straw processed, t straw								19119.8																				1.78					16460.8								40092				39484.7
Anhydrous yield, l/t		37.55	9.7	5.69	29.44	31.87	41.18		14.38	15.46	57.2	0	39.72	27.04		19.47	0	1.11	15.72	14.54	86.91		14.87	16.45		15.05		8.49	2.43		24.84	6.33				9.73	56.49	25.09		15.35	10.01			56.49	25.7		30.36
Hydrous ethanol yield, l/t		36.68	30.04	32.67	14.8	0.44	0.03	88.14	35.9	31.29	41.14	30.51	17.26	23.16	78.6	15.89	72.5	50.05	50.35	66.32		74.65	16.32	34.37	83.8	26.46	87.53	56.83	70.31	8.86	32.4	18.93	79.29	81.1	78.25	43.22	3.68	12.43	57.15	21.67	20.56	54.43	39.46	3.68	1.7	84.79	5.94	44.76	44.73
Sugar yield, kg/t cane			49.99	63.92	47.8	79.53	67.33		47.21	50.66	31.89	53.13	58.43	58.46		72.3	13.82	42.38	31.87	0			79.72	51.96		67.98		9.81		68.85	31.25	96.2				41.08	32.35	65.76	28.9	71.18	84.48	44.19	66.95	32.35	86.48		71.9	66.17	39.26
ethanol equi yield		72.3525	70.8942	78.5312	73.0212	81.0519	81.7649	88.14	79.4407	78.0403	115.664	64.1366	91.975	85.848	78.6	80.146	81.2468	77.9273	85.4549	80.133	82.5645	74.65	80.9022	82.8836	83.8	83.7828	87.53	71.1044	72.6185	52.4359	75.7765	85.8296	79.29	81.1	78.25	78.4635	77.8202	77.8858	75.4411	81.3031	83.5379	82.3984	81.8334	77.8202	80.8492	84.79	80.2883	86.6397	69.5781
Electricity yeild, kWh/t		66.52	34.3	3.46	67.06	40.52		71.5								32.91			45.43	69.32			19.3			8.07		23.48		68.24	10.06	20.12	87.82	69.71			63.88	59.75		61.18	59.91			63.88	95.87	77.86
Bagasse yield, kg/t							41.85		31.71	1.54		14.27	16.02	27.74				9.54				20.09		44.74	53.14	4.08	28.73	39	31.51	0.35					46.68	12.15	0.37	0.64	29.33	0.2	0.07	22.43	34.51	0.37			7.51	35.61
Moisture, %										50		50	50	50				50				48.64		48.05	79.96	48.48	51.09	51.9	50	50					50	50	50	50	50	50		50
Combusted for power
Own bagasse, (wet Basis) kg/tonne cane	kg/t cana	280.17	342.91	210.08	254.93	273.41	219.89	223.78	268.29	326.89		249.7	242.08	246.92	112.36	262.96	260.91	289.54	261.63	278.83	314.87	135.07	291.79	195.28	236.12	266.36	284.26	297.72	210.78	285.28	300	253.85	288.14	297.01	231.05	259.18	253.2	238.78	226.47	229.68	215.35	226.2	235.62	253.2	246.84	226.78	244.11	209.75	274.81
Moisture		50	50	50	50	50	50	47	52	50		50	50	50	50.13	48	50	50	50	51	47	49	50	48	50	48	51.09	51.9	50	50	51	50	50	50	47	50	50	50	50	50	50	50	50	50		50	50	50	50
																		.
Own straw (wet basis) kg/tonne cane	kg/t cana							15.75									18.07																15.6								10.77
Moisture								47									10.4																50								50
Third part bagasse kg/tonne cane	kg/t cana			39.54	29.76	8.25		5.48								5.73	29.74										1.64	1.65					41.23				41.42	116.37	2.14	61	115.24			41.42	92.63	76.9	1.81
Moisture				49	41	47		49.03								46.04	50.14										50	50					50				50	37	50	42	43			50	42	40	50
Transport Distance, km				83.61	32.47	118		81.57								122	88										102	23.8					85.11				61.07	144	17.4	54.55	78.76			61.07	59.49	130	5.02
Third Party straw kg/tonne cane																	5.45			8.83
Moisture																	10.4			29.1
Transport Distance, km																	73			40.2
Wood Chips (wet basis) kg/tonne cane																		0.09	1.48								0.6			2.5
Moisture																		45	35								35			35
Transport Distance, km																		1.6	23								39.3			20.97
Firewood (wet basis) kg/tonne cane		0.03							0.05											0.04		0.43		0.21	0.04							0.31		0.01	0.09	0.07
Moisture		62.6							45											45		45		40	45							45		45	45	45
Transport Distance, km		56							10.6											196		13		15	101							20.5		64	46.3	116.44
Forest Residue (wet basis), kg/t cane										0.04
Moisture										0.3
Transport Distance, km										5
Sum of other biomass								15.75	0.05	0.04							23.52	0.09	1.48	8.87		0.43		0.21	0.04		0.6			2.5		0.31	15.6	0.01	0.09	0.07					10.77
Dry weight								8.3475	0.0275	0.03988							21.0739	0.0495	0.962	6.28247		0.2365		0.126	0.022		0.39			1.625		0.1705	7.8	0.0055	0.0495	0.0385					5.385
Fuel oil, l/t			0.03	0.11	0.07	0.04	0.05	3.67				0.07	0.11	0.42	0.17				0.05	0.18	0.05	0.1										0.1					0.05	0.12	0.07	0.04	0.07	0.04	0.12	0.05	0.05	0.01		0.05	0.12
Own hydrous ethanol, l/t			0.46	0.02	0.01	0.01	0.01	0.08	0.08				0.02	0.02	0.05					0.01					0.01		0.12	0.11			0.15		0.04	0.02	0.01		0.01			0.02		0.01		0.01		0.02	0.01	0.01
Own anhydrous ethanol, l/t		0.14
Own biogas, Nm3/t cane
energy, MJ/nm3
Third Party biomethane, Nm³/t cane
energy, MJ/nm3
Grid power, kWh/t cane		0.76	3.36	5.41	1.15	1.25	0.4	1.05	1.2	0.83	1.16	1.36	0.44	0.23	0.3	0.9	0.09	0.52	0.59	1.23	0.74	1.11	0.37	0.35	0.44	0.7	1.09	1.44	0.29	0.01		3.54	1.47	0.5	0.07	0.64	0.44	2.07	2.33	0.86	2.39	0.63	1.15	0.44	1.14	0.62	1.56	0.72	1.25
Electricity - PCH, kWh/t cane
Electricity - biomass, kWh/t cane													15.5	13.21	10.85																																		26.33
Electricity - wind, kWh/t cane
Electricity - solar, kWh/t cane
[truncated: 19 more columns]
